# Supplementary material for: Recent Advances in Developing Treatments of Kaposi’s Sarcoma Herpesvirus-Related Diseases
Source: Viruses. 2021 Sep 9;13(9):1797. doi: 10.3390/v13091797 (PMC8473310; doi:10.3390/v13091797)
Supplement: Supplementary file 1 [file viruses-13-01797-s001.zip]

Archive with 1 entries (1 files):
- viruses-1341555-supplementary.pdf
